# Supplementary material for: High-Throughput Method for the Simultaneous Determination of Doxorubicin Metabolites in Rat Urine after Treatment with Different Drug Nanoformulations
Source: Molecules. 2022 Feb 9;27(4):1177. doi: 10.3390/molecules27041177 (PMC8877250; doi:10.3390/molecules27041177)
Supplement: Supplementary file 1 [file molecules-27-01177-s001.zip]

Archive with 1 entries (1 files):
- molecules-1530412-supplementary.pdf
